# Supplementary material for: Effects of Elevated [CO2] and Low Soil Moisture on the Physiological Responses of Mountain Maple (Acer spicatum L.) Seedlings to Light
Source: PLoS One. 2013 Oct 17;8(10):e76586. doi: 10.1371/journal.pone.0076586 (PMC3798557; doi:10.1371/journal.pone.0076586)
Supplement: Table S1 — LI-COR 6400 logged transpiration dataset of mountain maple seedlings grown for one season. The treatments were: ambient [CO2], high light and high soil moisture (AHLHM), ambient [CO2], low light, and high soil moisture (ALLHM), ambient [CO2], low light and low soil moisture (ALLLM), or elevated [CO2], high light and high soil moisture (EHLHM), elevated [CO2], low light and high soil moisture (ELLHM), and elevated [CO2], low light and low soil moisture (ELLLM). There were two replications (R) for each [CO2] treatment. Gas exchange measurements were carried out on five seedlings in each treatment combination at seven CO2 concentrations. (XLSX) [file pone.0076586.s001.xlsx]

## Sheet: Sheet1
Plant ID	Trmmol		Plant ID	Trmmol
AHLHMR11	1.66		EHLHMR11	0.44
	1.98			0.606
	2.13			0.754
	1.95			0.855
	1.61			0.94
	1.41			1.01
	1.18			0.979
AHLHMR12	0.953		EHLHMR12	0.701
	1.49			0.843
	1.94			0.951
	1.93			1.03
	1.53			1.03
	1.16			1.02
	0.962			1.08
AHLHMR13	1.36		EHLHMR13	0.665
	1.62			0.847
	1.76			1.01
	1.81			1.11
	1.73			1.11
	1.56			1.06
	1.42			0.976
AHLHMR14	1.2		EHLHMR14	0.853
	1.54			0.923
	1.72			1.01
	1.76			1.07
	1.61			1.09
	1.36			1.09
	1.16			1.07
AHLHMR15	1.29		EHLHMR15	0.945
	1.66			1.18
	1.81			1.4
	1.75			1.52
	1.58			1.56
	1.4			1.45
	1.25			1.32
AHLHMR21	0.185		EHLHMR21	0.204
	0.192			0.335
	0.21			0.442
	0.221			0.479
	0.225			0.355
	0.218			0.319
	0.217			0.296
AHLHMR22	0.862		EHLHMR22	0.958
	1.29			1.34
	1.43			1.49
	1.14			1.33
	0.92			1.1
	0.819			0.945
	0.73			0.806
AHLHMR23	0.181		EHLHMR23	1.33
	0.15			1.62
	0.146			1.53
	0.134			1.52
	0.124			1.37
	0.113			1.06
	0.103			0.897
AHLHMR24	0.974		EHLHMR24	0.659
	1.2			0.672
	1.06			0.654
	0.637			0.634
	0.466			0.561
	0.415			0.462
	0.41			0.383
AHLHMR25	0.114		EHLHMR25	1.09
	0.251			1.3
	0.266			1.4
	0.272			1.43
	0.242			1.35
	0.223			1.14
	0.191			1.05
ALLHMR11	1.38		ELLHMR11	2.42
	1.68			2.82
	1.71			2.55
	1.52			2.27
	1.08			1.84
	0.874			1.4
	0.767			1.2
ALLHMR12	1.38		ELLHMR12	1.28
	1.43			1.3
	1.44			1.03
	1.27			0.735
	0.919			0.476
	0.771			0.374
	0.674			0.298
ALLHMR13	1.67		ELLHMR13	1.3
	2.06			1.88
	1.98			2
	1.8			1.72
	1.48			1.3
	1.3			0.975
	1.17			0.797
ALLHMR14	0.806		ELLHMR14	1.22
	1.25			1.6
	1.32			1.77
	0.949			1.64
	0.767			1.27
	1.3			0.993
	1.17			0.846
ALLHMR15	0.808		ELLHMR15	0.671
	1.12			1.17
	1.4			1.44
	1.19			1.08
	0.779			0.589
	0.556			0.389
	0.469			0.319
ALLHMR21	1.38		ELLHMR21	0.816
	1.77			0.842
	1.9			0.692
	1.84			0.462
	1.59			0.283
	1.4			0.229
	1.23			0.168
ALLHMR22	1.39		ELLHMR22	1.72
	1.63			1.93
	1.63			2.05
	1.41			1.98
	1.01			1.72
	0.776			1.54
	0.641			1.41
ALLHMR23	0.51		ELLHMR23	1.51
	0.465			1.8
	0.408			1.86
	0.355			1.84
	0.27			1.66
	0.223			1.54
	0.175			1.43
ALLHMR24	0.936		ELLHMR24	2.18
	0.93			2.41
	0.86			2.36
	0.753			2.19
	0.634			1.9
	57			1.77
	0.474.26			1.64
ALLHMR25	0.766		ELLHMR25	2.64
	0.697			2.46
	0.814			2.46
	0.554			2.12
	0.477			1.75
	0.376			1.59
	0.321			1.42
AHLLMR11	0.108		EHLLMR11	1.26
	0.182			1.47
	0.147			1.63
	0.117			1.76
	0.0868			1.78
	0.681			1.64
	0.405			1.53
AHLLMR12	0.583		EHLLMR12	0.802
	0.642			1.29
	0.603			1.57
	0.459			1.68
	0.361			1.66
	0.33			1.45
	0.287			1.15
AHLLMR13	2.21		EHLLMR13	0.498
	2.6			0.694
	2.68			0.903
	2.23			0.998
	1.74			0.848
	1.43			0.614
	1.22			0.515
AHLLMR14	1.46		EHLLMR14	1.07
	1.34			1.31
	1.34			1.48
	1.17			1.6
	0.829			1.58
	0.708			1.43
	0.586			1.31
AHLLMR15	0.814		EHLLMR15	0.459
	1.18			0.665
	1.02			0.891
	0.892			0.863
	0.621			0.685
	0.539			0.557
	0.432			0.476
AHLLMR21	0.566		EHLLMR21	1.06
	1.03			1.12
	0.828			1.04
	0.513			0.885
	0.429			0.616
	0.355			0.568
	0.289			0.53
AHLLMR22	1.29		EHLLMR22	2.11
	1.27			2.33
	1.28			2.33
	1.24			2.28
	0.896			2
	0.716			1.6
	0.591			1.38
AHLLMR23	0.107		EHLLMR23	1.18
	0.455			1.38
	0.382			1.36
	0.357			1.24
	0.311			1.05
	0.298			0.876
	0.341			0.759
AHLLMR24	0.662		EHLLMR24	1.21
	0.703			0.981
	0.76			1.08
	0.678			0.868
	0.532			0.646
	0.451			0.558
	0.373			0.459
AHLLMR25	0.586		EHLLMR25	0.932
	0.575			1.52
	0.594			1.99
	0.481			1.86
	0.381			1.38
	0.33			1.15
	0.287			1.03
ALLLMR11	1.07		ELLLMR11	0.74
	1.31			0.972
	1.26			1.21
	1.1			1.42
	0.767			1.45
	0.687			1.25
	0.545			1.13
ALLLMR12	0.901		ELLLMR12	1.11
	1.16			1.51
	0.917			1.61
	0.827			1.58
	0.499			1.47
	0.462			1.36
	0.36			1.14
ALLLMR13	1.54		ELLLMR13	1.46
	2			1.77
	2.02			1.95
	1.62			1.99
	1.14			1.86
	0.927			1.72
	0.752			1.61
ALLLMR14	1.02		ELLLMR14	1.58
	1.17			1.91
	0.986			2.06
	0.889			2.09
	0.619			1.9
	0.517			1.71
	0.416			1.58
ALLLMR15	2.38		ELLLMR15	1.1
	2.48			1.34
	2.31			1.55
	2.11			1.52
	1.66			1.32
	1.45			1.16
	1.32			1.06
ALLLMR21	1.46		ELLLMR21	1.25
	1.77			1.51
	2.03			1.71
	2.11			1.8
	1.93			1.65
	1.59			1.42
	1.38			1.25
ALLLMR22	1.36		ELLLMR22	1.19
	1.48			1.4
	1.58			1.56
	1.61			1.64
	1.34			1.49
	1.12			1.2
	1.11			1.15
ALLLMR23	0.659		ELLLMR23	0.754
	0.778			1.17
	0.771			1.47
	0.63			1.65
	0.449			1.55
	0.335			1.28
	0.266			1.11
ALLLMR24	0.32		ELLLMR24	0.803
	0.322			1.1
	0.218			1.31
	0.0854			1.35
	0.112			1.18
	0.109			0.928
	0.103			0.813
ALLLMR25	0.396		ELLLMR25	0.946
	0.67			1.19
	0.804			1.42
	0.54			1.53
	0.431			1.38
	0.396			1.2
	0.324			1.14
